# Supplementary material for: Heterologous Biosynthesis of Health-Promoting Baicalein in Lycopersicon esculentum
Source: Molecules. 2022 May 11;27(10):3086. doi: 10.3390/molecules27103086 (PMC9146059; doi:10.3390/molecules27103086)
Supplement: Supplementary file 1 [file molecules-27-03086-s001.zip]

Archive with 1 entries (1 files):
- molecules-1717509-supplementary.pdf
